# Supplementary material for: Specific Early Childhood Experiences Predict Executive Function Skills During Later Childhood and Adolescence: Evidence from the ECHO Cohort
Source: Int J Environ Res Public Health. 2026 Jul 15;23(7):904. doi: 10.3390/ijerph23070904 (PMC13409844; doi:10.3390/ijerph23070904)
Supplement: Supplementary file 1 [file ijerph-23-00904-s001.zip]

Archive with 1 entries (1 files):
- ijerph-4315444-supplementary.pdf
